# Supplementary material for: A nonsense mutation in the PRKG2 gene in dalmatian dogs with chondrodysplasia
Source: PLoS One. 2025 Nov 26;20(11):e0322107. doi: 10.1371/journal.pone.0322107 (PMC12654895; doi:10.1371/journal.pone.0322107)
Supplement: S1 Table — Coding sequence variants identified as private for the Dalmatian family, including the predicted effect of the variants based on SIFT, Polyphen2, MutPred2 and MutPred-LOF. (XLSX) [file pone.0322107.s004.xlsx]

## Sheet: SupplementaryTable1
Variant type	Gene ID	Chromosome	Position	Reference allele	Alternative allele	Gene name	NCBI summary via GeneCards	SIFT	Polyphen2	MutPred2*	NCBI ID	Exon	Coding change	Amino acid change
nonsynonymous SNV	LOC119876480	chr8	13590814	G	A	translation initiation factor IF-2-like	NA	NA	NA	Score 0.035	XM_038544083	exon2	c.C487T	p.L163F
nonsynonymous SNV	OR52A18	chr21	28302288	A	G	olfactory receptor family 52 subfamily A member 18	Olfactory receptor	TOLERATED (0.55)	BENIGN (0.000)	Score 0.153	NM_001388832	exon1	c.A145G	p.I49V
nonsynonymous SNV	NLRP14	chr21	31345785	A	G	NLR family pyrin domain containing 14	May play a regulatory role in the innate immune system and spermatogenesis	TOLERATED (0.24)	BENIGN (0.000)	Score 0.340	XM_038568929	exon8	c.A2558G	p.Q853R
nonsynonymous SNV	OR52A5C	chr21	28315663	G	A	olfactory receptor family 52 subfamily A member 5C	Olfactory receptor	TOLERATED (0.13)	BENIGN (0.024)	Score 0.772	NM_001388831	exon1	c.G574A	p.A192T
stopgain	PRKG2	chr32	34701558	T	G	protein kinase cGMP-dependent 2	Regulator of intestinal secretion, bone growth and renin secretion	Nonsense mutation, prediction not available	Nonsense mutation, prediction not available	Score 0.394	XM_038582312	exon14	c.T1601G	p.L534X
* For the stop gain variant in PRKG2, MutPred-LOF was used.
