# Supplementary material for: A nonsense mutation in the PRKG2 gene in dalmatian dogs with chondrodysplasia
Source: PLoS One. 2025 Nov 26;20(11):e0322107. doi: 10.1371/journal.pone.0322107 (PMC12654895; doi:10.1371/journal.pone.0322107)
Supplement: S2 Table — (XLSX) [file pone.0322107.s005.xlsx]

## Sheet: SupplementaryTable2
Primers and probes	Primer sequence 5' to 3'
PRKG2 Fwr sequencing primer with M13 sequencing tail (lowercase)	tgtaaaacgacggccagtTGAGCACCAAAGTTCCAGATG
PRKG2 Rev sequencing primer with M13 sequencing tail (lowercase)	caggaaacagctatgaccACCTGTCCCTTAATATGCTCCA
PRKG2 Taqman Fwr primer	CTTTCAAGGACAATAAGTATGTCTACATGCT
PRKG2 Taqman Rev primer	CTGCCTCTGTCCCTTAATATGCT
PRKG2 Taqman probe (wildtype) VIM	CTCCCCACCTAAGCAG
PRKG2 Taqman probe (nonsense variant) FAM	CTCCCCACCTCAGCAG
